# Supplementary material for: Intermittent Fasting During Pregnancy and Neonatal Birth Weight: A Systematic Review and Meta-Analysis
Source: Nutrients. 2025 Nov 13;17(22):3546. doi: 10.3390/nu17223546 (PMC12655342; doi:10.3390/nu17223546)
Supplement: Supplementary file 1 [file nutrients-17-03546-s001.zip]

Archive with 5 entries (5 files):
- Figure S1. PRISMA_2020_flow_diagram_new_SRs_v1.pdf
- PRISMA Checklist.pdf
- Table 1 and Table 2 supplementary.pdf
- Table S1. risk of bias supplementary.pdf
- Table S2. Excluded studies supplementary.pdf
